# Supplementary material for: HGF, IL-1α, and IL-27 Are Robust Biomarkers in Early Severity Stratification of COVID-19 Patients
Source: J Clin Med. 2021 May 8;10(9):2017. doi: 10.3390/jcm10092017 (PMC8125923; doi:10.3390/jcm10092017)
Supplement: Supplementary file 1 [file jcm-10-02017-s001.zip]

Archive with 1 entries (1 files):
- jcm-1210729-supplementary.pdf
